# Supplementary material for: SARS-CoV-2 genomic surveillance in Rondônia, Brazilian Western Amazon
Source: Sci Rep. 2021 Feb 12;11:3770. doi: 10.1038/s41598-021-83203-2 (PMC7881028; doi:10.1038/s41598-021-83203-2)
Supplement: Supplementary file 3 — Supplementary Table S2. [file 41598_2021_83203_MOESM3_ESM.xlsx]

## Sheet: Planilha1
Geneious Assembly Report
Pangolin report (https://pangolin.cog-uk.io / v2.1.3 lineages version 2020-12-17) accessed on Dec-31-2020
Nextclade report (https://clades.nextstrain.org/ version 0.10.1) accessed on Dec-31-2020
CoVsurver report (https://www.gisaid.org/epiflu-applications/covsurver-mutations-app/) accessed on Dec-31-2020
Sample	Mean Coverage Without Duplicates	At least Q30	Mapped reads Without Duplicates	Mapped reads %	Lineage	Assignment Probability	clade	qc.overallScore	qc.overallStatus	totalGaps	totalInsertions	totalMissing	totalMutations	totalNonACGTNs	totalPcrPrimerChanges	substitutions	deletions	insertions	missing	nonACGTNs	pcrPrimerChanges	aaSubstitutions	totalAminoacidSubstitutions	aaDeletions	totalAminoacidDeletions	alignmentEnd	alignmentScore	alignmentStart	qc.missingData.missingDataThreshold	qc.missingData.score	qc.missingData.status	qc.missingData.totalMissing	qc.mixedSites.mixedSitesThreshold	qc.mixedSites.score	qc.mixedSites.status	qc.mixedSites.totalMixedSites	qc.privateMutations.cutoff	qc.privateMutations.excess	qc.privateMutations.score	qc.privateMutations.status	qc.privateMutations.total	qc.snpClusters.clusteredSNPs	qc.snpClusters.score	qc.snpClusters.status	qc.snpClusters.totalSNPs	errors	qc.seqName	nearestTreeNodeId	clade
408_244_ES_BR_RO|	4333	0.959	920851	0.9942	B.1.1.33	1.0	20B	0	good	0	0	0	13	0	4	C241T,C3037T,C14408T,T22156C,A23403G,G25855T,A26045G,T27299C,G28881A,G28882A,G28883C,T29148C,C29367T					HKU_N_F:T29148C,ChinaCDC_N_F:G28881A;G28882A;G28883C	N:R203K,N:G204R,N:I292T,N:P365L,ORF14:G50N,ORF1b:P314L,ORF3a:D155Y,ORF3a:Q218R,ORF6:I33T,S:D614G	10		0	29822	89277	46	3000	0	good	0	10	0	good	0	15	-4	0	good	1		0	good	0		408_244_ES	1510	20B
603_760_MTS_BR_RO|	1755	0.955	297808	0.9978	B.1.1.33	1.0	20B	0	good	0	0	0	10	0	4	C241T,C3037T,C11563T,C14408T,A23403G,T27299C,G28881A,G28882A,G28883C,T29148C					HKU_N_F:T29148C,ChinaCDC_N_F:G28881A;G28882A;G28883C	N:R203K,N:G204R,N:I292T,ORF14:G50N,ORF1b:P314L,ORF6:I33T,S:D614G	7		0	29767	89124	46	3000	0	good	0	10	0	good	0	15	-4	0	good	1		0	good	0		603_760_MTS	1498	20B
603_762_NMC_BR_RO|	2199	0.959	371145	0.9886	B.1.1.33	1.0	20B	0	good	0	0	0	12	0	4	C241T,C3037T,C14408T,A23403G,G25855T,A26045G,T27299C,G28881A,G28882A,G28883C,T29148C,C29367T					HKU_N_F:T29148C,ChinaCDC_N_F:G28881A;G28882A;G28883C	N:R203K,N:G204R,N:I292T,N:P365L,ORF14:G50N,ORF1b:P314L,ORF3a:D155Y,ORF3a:Q218R,ORF6:I33T,S:D614G	10		0	29834	89317	46	3000	0	good	0	10	0	good	0	15	-5	0	good	0		0	good	0		603_762_NMC	1510	20B
603_763_MRN_BR_RO|	3182	0.996	569324	0.9988	B.1.212	1.0	20A	0	good	0	0	0	10	0	0	C241T,C364A,C3037T,C14265T,C14408T,C15324T,C16428T,A23403G,C23917T,C29670T						ORF10:T38I,ORF1a:D33E,ORF1b:P314L,S:D614G	4		0	29820	89283	46	3000	0	good	0	10	0	good	0	15	0	0	good	5		0	good	0		603_763_MRN	343	20A
603_768_LNS_BR_RO|	4275	0.993	794356	0.9973	B.1.1.33	1.0	20B	0	good	0	0	0	10	0	4	C241T,C3037T,C14408T,A23403G,T27299C,A28108C,G28881A,G28882A,G28883C,T29148C					HKU_N_F:T29148C,ChinaCDC_N_F:G28881A;G28882A;G28883C	N:R203K,N:G204R,N:I292T,ORF14:G50N,ORF1b:P314L,ORF6:I33T,ORF8:Q72P,S:D614G	8		0	29643	88752	46	3000	0	good	0	10	0	good	0	15	-4	0	good	1		0	good	0		603_768_LNS	1498	20B
605_485_FEB_BR_RO|	5425	0.997	1093088	0.9976	B.1.212	1.0	20A	0	good	0	0	0	8	0	0	C241T,C364A,C3037T,C14408T,C15324T,C16428T,A23403G,T25036C						ORF1a:D33E,ORF1b:P314L,S:D614G	3		0	29767	89132	46	3000	0	good	0	10	0	good	0	15	-2	0	good	3		0	good	0		605_485_FEB	343	20A
612_773_ARS_BR_RO|	1547	0.997	325368	0.9985	B.1.1.33	1.0	20B	0	good	0	0	0	10	0	4	C241T,C3037T,C14408T,C23244A,A23403G,T27299C,G28881A,G28882A,G28883C,T29148C					HKU_N_F:T29148C,ChinaCDC_N_F:G28881A;G28882A;G28883C	N:R203K,N:G204R,N:I292T,ORF14:G50N,ORF1b:P314L,ORF6:I33T,S:P561H,S:D614G	8		0	29834	89325	46	3000	0	good	0	10	0	good	0	15	-4	0	good	1		0	good	0		612_773_ARS	1498	20B
613_1825_MAS_BR_RO|	3245	0.997	722494	0.9923	B.1.1.33	1.0	20B	0	good	0	0	0	11	0	4	C241T,C3037T,C14408T,C23244A,A23403G,T27299C,G28881A,G28882A,G28883C,T29148C,C29367T					HKU_N_F:T29148C,ChinaCDC_N_F:G28881A;G28882A;G28883C	N:R203K,N:G204R,N:I292T,N:P365L,ORF14:G50N,ORF1b:P314L,ORF6:I33T,S:P561H,S:D614G	9		0	29819	89276	46	3000	0	good	0	10	0	good	0	15	-3	0	good	2		0	good	0		613_1825_MAS	1498	20B
[truncated: 41 more columns]
